# Supplementary material for: Extended Right Hepatectomy following Clearance of the Left Liver Lobe and Portal Vein Embolization for Curatively Intended Treatment of Extensive Bilobar Colorectal Liver Metastases: A Single-Center Case Series
Source: Curr Oncol. 2024 Feb 21;31(3):1145–61. doi: 10.3390/curroncol31030085 (PMC10969123; doi:10.3390/curroncol31030085)
Supplement: Supplementary file 1 [file curroncol-31-00085-s001.zip]

Archive with 1 entries (1 files):
- curroncol-2798007-supplementary.pdf
